# Supplementary material for: The Relationship between Handgrip Strength, Timed Up-and-Go, and Mild Cognitive Impairment in Older People during COVID-19 Pandemic Restrictions
Source: Behav Sci (Basel). 2023 May 14;13(5):410. doi: 10.3390/bs13050410 (PMC10215916; doi:10.3390/bs13050410)
Supplement: Supplementary file 1 [file behavsci-13-00410-s001.zip]

Archive with 4 entries (4 files):
- Figure S1 new.jpg
- Figure S2 new.jpg
- Figure S3 new.jpg
- Table S1 new.pdf
